# Supplementary material for: Myoinhibitory peptide signaling modulates aversive gustatory learning in Caenorhabditis elegans
Source: PLoS Genet. 2019 Feb 19;15(2):e1007945. doi: 10.1371/journal.pgen.1007945 (PMC6380545; doi:10.1371/journal.pgen.1007945)
Supplement: S1 File — (XLSX) [file pgen.1007945.s001.xlsx]

## Sheet: Figure 1B
train	CI	condition	allele
wild-type	0.916667	mocked	N2
wild-type	0.924051	mocked	N2
wild-type	-0.373913	trained	N2
wild-type	-0.047619	trained	N2
wild-type	0.265306	trained	N2
wild-type	0.40625	trained	N2
wild-type	-0.257576	trained	N2
wild-type	-0.0588235	trained	N2
wild-type	-0.736264	trained	N2
wild-type	-0.353846	trained	N2
wild-type	-0.54717	trained	N2
wild-type	-0.365079	trained	N2
wild-type	-0.542169	trained	N2
wild-type	-0.225806	trained	N2
wild-type	0.0454545	trained	N2
wild-type	0.0136986	trained	N2
wild-type	-0.0789474	trained	N2
wild-type	0.153846	trained	N2
wild-type	-0.714286	trained	N2
wild-type	-0.21875	trained	N2
sprr-2	0.931034	mocked	tm3668
sprr-2	0.928571	mocked	tm3668
sprr-2	0.741935	trained	tm3668
sprr-2	0.655172	trained	tm3668
sprr-2	-0.265306	trained	tm3668
sprr-2	-0.378378	trained	tm3668
sprr-2	-0.484848	trained	tm3668
sprr-2	-0.333333	trained	tm3668
sprr-2	0.4	trained	tm3668
sprr-2	0.214286	trained	tm3668
sprr-2	0.111111	trained	tm3668
sprr-2	0.577465	trained	tm3668
sprr-2	0.482759	trained	tm3668
sprr-2	0.811321	trained	tm3668
sprr-1	0.9875	mocked	tm3658
sprr-1	0.963303	mocked	tm3658
sprr-1	-0.844156	trained	tm3658
sprr-1	-0.521739	trained	tm3658
sprr-1	0.263158	trained	tm3658
sprr-1	0.0299401	trained	tm3658
sprr-1	0.18232	trained	tm3658
sprr-3	0.964602	mocked	tm3625
sprr-3	0.913043	mocked	tm3625
sprr-3	0	trained	tm3625
sprr-3	0.0447761	trained	tm3625
sprr-3	-0.529412	trained	tm3625
sprr-3	-0.183099	trained	tm3625
sprr-3	0.20354	trained	tm3625
sprr-3	-0.149171	trained	tm3625
sprr-3	-0.0852713	trained	tm3625

## Sheet: Figure 1C
strain	CI
wild-type	-0.266667
wild-type	-0.310345
wild-type	-0.818182
wild-type	-0.269231
wild-type	0.173333
wild-type	-0.047619
wild-type	-0.396825
wild-type	-0.75
wild-type	-0.5
wild-type	-0.76
wild-type	-0.108434
wild-type	-0.5
wild-type	-0.127273
wild-type	-0.404255
wild-type	-0.28125
wild-type	-0.341176
wild-type	-0.490909
wild-type	-0.617647
wild-type	-0.157895
wild-type	-0.298246
wild-type	-0.62963
wild-type	-0.552941
sprr-2[sprr-2p::sprr-2]	-0.212121
sprr-2[sprr-2p::sprr-2]	-0.55
sprr-2[sprr-2p::sprr-2]	-0.345455
sprr-2[sprr-2p::sprr-2]	0.0851064
sprr-2[sprr-2p::sprr-2]	-0.3
sprr-2[sprr-2p::sprr-2]	-0.190476
sprr-2[sprr-2p::sprr-2]	-0.0714286
sprr-2[sprr-2p::sprr-2]	-0.152542
sprr-2[sprr-2p::sprr-2]	-0.555556
sprr-2[sprr-2p::sprr-2]	-0.470588
sprr-2[sprr-2p::sprr-2]	-0.388889
sprr-2[sprr-2p::sprr-2]	-0.44
sprr-2	0.432432
sprr-2	0.219048
sprr-2	-0.0232558
sprr-2	0.270073
sprr-2	0.075
sprr-2	0.263158
sprr-2	-0.0864198
sprr-2	0.105263
sprr-2	0
sprr-2	-0.157895
sprr-2	0.278689
sprr-2	0.232877
sprr-2	0.166667
sprr-2	0.147541
sprr-2	0.230769
sprr-2	0.282051

## Sheet: Figure 2C
log[peptide] (M)	MIP-1-1													MIP-1-2							MIP-1-3							MIP-1-4						MIP-1-5
-4	97.3536	100	100	100	100	100	100	100	100	100	100	100	100	98.8016	100	100	95.924	100	100		100	100	100	99.7836	100	100		100	88.1309	98.0958	100	100	100	90.5201	93.0879	85.8096	92.3833
-5	92.0457	79.8161	73.8283	81.678	87.7892	84.8498	81.4984	91.256	83.5383	98.2904	91.7422	93.0665	90.506	89.9594	91.2459	96.7132	100	93.7399	96.2394		92.2413	99.0142	90.9277	93.5103	94.3945	97.8453		98.3945	85.1083	80.6382	95.4487	93.3343	93.8041	100	98.5373	100	100
-5.12494	90.573	79.1531	58.2534	85.9799	90.5787	83.8963	83.6323	82.5596	83.612	85.7845	92.3588	92.3571	92.5938	89.3607	92.3926	93.3307	91.8731	97.1994	95.7301		98.924	98.135	93.3135	96.887	94.1271	97.1198		92.0833	83.4921	78.1927	90.0943	93.8258	92.4508	94.7838	99.8727	94.8525	94.2317
-5.30103	100	77.143	63.8344	92.8873	90.604	84.6232	82.0216	86.9347	76.4394	91.7395	91.6211	96.658	97.0899	100	98.034	97.2363	91.3354	96.1667	96.4766		87.5403	95.7644	88.4611	93.3415	96.2955	97.1774		93.856	79.9303	94.7261	93.7276	95.7255	95.9435	85.4611	100	83.8863	74.7691
-5.60206	88.4825	78.2914	61.1024	89.4557	91.192	85.294	86.2066	88.0513	83.6953	89.9971	89.2498	95.3931	88.5797	91.0344	96.1443	95.0219	95.329	96.5506	97.8441		102.985	93.7394	89.1629	96.1382	99.7424	98.0307		93.9438	89.2922	100	87.7037	93.5857	90.6021	92.1762	90.3954	79.8773	76.0398
-6	93.2314	75.0896	72.9908	84.7635	87.5282	81.0473	82.2519	97.1778	80.6513	91.589	95.5727	93.896	94.2591	89.1419	91.0783	90.4873	93.9616	94.6138	97.1039		94.7404	92.4677	88.1746	100	93.3829	98.968		96.5357	84.2028	90.0107	90.9287	94.1433	92.9322	84.6925	93.9654	84.2409	85.4269
-6.12494	87.347	66.2981	59.2429	86.4044	94.1394	90.964	79.3268	92.1034	85.0104	85.7519	98.8748	93.2904	94.0819	81.5828	92.0345	91.5818	94.7054	92.3937	95.734		95.2207	96.8043	90.0911	96.2433	91.9942	96.6722		93.7091	90.7744	90.4817	95.8106	90.9366	89.5764	71.2612	76.2612	66.2466	89.6577
-6.30103	91.7636	87.0563	57.0672	91.3631	85.9464	81.1939	84.4492	95.4664	84.6882	93.28	95.3491	93.388	93.3189	89.5663	89.2289	93.7751	97.6535	94.2447	96.4026		91.3261	93.9063	81.2173	95.6728	92.9723	97.2008		97.8872	88.6854	97.7379	96.3062	90.6466	92.2813	41.7974	58.4593	56.0322	39.8923
-6.60206	83.2842	59.6888	56.2725	82.2506	83.9656	80.8988	70.6668	90.5667	72.7847	93.5497	93.3622	97.2756	94.9412	83.9438	92.7319	90.9834	86.9395	89.741	97.1836		88.7091	88.9529	87.3424	95.6835	90.3967	92.8855		92.516	89.2123	89.292	92.8893	88.4376	89.5176	3.11296	9.72472	19.9728	3.15435
-6.69897	91.6173	54.2302	53.3176	86.5182	80.6016	80.4254	73.335	84.0738	85.6994	97.8484	95.9649	97.8771	91.5388	90.3815	85.7523	91.1155	89.1003	89.3624	94.7161		87.9043	87.2182	78.2895	92.992	97.6075	94.6741		93.133	82.4825	90.5311	93.4373	89.3865	87.84	0	0	0	3.13948
-7	79.79	75.8619	63.2916	85.9673	81.6286	77.3534	80.1368	87.5167	84.484	91.5699	91.3628	86.33	90.2179	83.1673	82.0199	89.2967	79.9643	84.3267	88.6519		86.5832	82.6252	70.5512	88.1003	88.9655	87.6616		84.9492	75.341	84.7769	90.3341	89.8951	87.127	0	3.83952	0	0
-7.12494	89.027	90.014	58.5848	76.884	95.1361	92.4192	73.0588	39.9278	77.7305	98.9891	94.1094	90.0988	87.9397	76.9693	80.1207	83.0451	76.4374	77.057	83.1462		62.2548	68.7776	64.8252	76.2691	88.0833	85.9707		92.0821	100	79.6974	86.1512	79.4718	83.302	0.786186	0.788067	2.74542	0
-7.30103	78.1974	95.383	55.3464	71.5394	92.6664	86.3124	72.8324	49.6007	72.3645	96.6297	91.3692	88.9747	89.8265	71.2018	70.3742	79.8886	72.4311	69.9064	78.5822		62.8226	72.9557	59.0226	70.1278	82.8025	83.7445		75.8566	85.6313	61.6503	80.8821	73.7985	79.5372	0	9.53012	0	3.38774
-7.60206	80.7959	95.0271	49.9568	62.0462	85.4372	76.5236	61.5766	37.0965	67.3203	92.1613	86.3765	86.0833	84.4569	62.7876	62.121	63.7766	59.5828	56.4513	65.5909		53.1902	57.4232	51.4592	65.1042	70.5312	73.7575		76.7495	65.5537	59.9022	72.633	74.4386	72.9579	0.270984	0	0	0
-7.69897	77.0602	70.1257	38.5832	61.9057	80.0519	74.4247	45.6665	24.4349	61.2888	81.6438	81.1005	80.5821	80.5235	50.9691	60.2121	57.9116	50.1707	56.1354	64.9895		53.7995	55.29	49.154	61.1327	72.1785	69.3502		69.7278	72.4116	53.8512	74.5741	64.5407	68.8701	8.11095	8.03447	0	0
-8	67.5103	76.6476	46.2251	32.4915	42.1582	47.0593	57.4894	34.0148	67.548	67.5825	68.2321	68.146	73.6966	37.9021	39.8155	39.6333	48.6984	42.2425	59.8818		26.6144	30.3282	29.6274	40.4427	46.7665	45.825		53.4478	51.1408	38.0721	58.1172	50.4328	56.2254	0	0	0	0
-8.12494	48.5829	57.2964	39.8319	26.9517	38.7233	41.1248	34.5127	12.7342	48.5161					26.0303	29.1324	39.2155	28.7319	23.3295	36.4357		15.6192	23.4212	26.1892	38.6425	48.4637	45.5654		43.9592	46.4986	36.351	53.5397	46.6434	49.0939	0.252442	2.08958	4.28944	0
-8.30103	42.955	49.1133	35.3041	16.5271	28.5959	30.4188	32.3384	9.79747	49.3181	44.3193	50.2619	49.7968	47.789	17.1344	24.134	26.6261	22.5059	19.8245	32.3462		16.099	18.288	20.3775	28.1812	29.8864	34.3774		20.7172	22.3279	17.0931	43.4937	39.5371	40.5458	0	0	11.9321	12.8716
-8.60206	28.6298	35.6532	16.6704	10.1595	17.3103	16.1906	13.6112	0	23.5424					8.5235	10.9261	13.361	8.40126	0	15.4532		0.694106	5.86716	6.14053	21.8024	20.7004	21.6826		19.1495	19.4358	9.67591	31.0708	26.968	28.0971	0	0	0.291463	4.35191
-9	16.2414	19.052	7.3047	0	3.30498	3.86228	4.38749	0	3.57669	9.78535	19.8739	15.6337	19.8489	0.728785	1.31119	0	3.74731	0	6.34208		0	0	0	16.34	12.7722	14.6293		3.6629	4.10643	0	11.6613	8.31266	12.9337	0	0	3.15535	0
-9.30103	20.6859	17.9003	4.32802	0.806854	1.81265	0.363626	3.53563	0	6.7367	8.38452	9.78147	7.21843	6.86484	1.08503	2.10844	0	0	0	2.77748		0	3.46031	0	7.85172	8.33934	10.6835		4.70097	0.078108	0	11.5538	13.6545	10.8489	9.12794		0.174379
-10	6.81782	34.4481	0	0	0	0	2.56959	0	3.62724	3.68633	3.21897	6.32783	6.22183	1.10657	0	0	3.18416	35.8094	2.3976		0	0	1.65141	14.4675	11.3679	16.136		0.368764	0.287809	0	0	0	0.563585

## Sheet: Figure 3A
strain	CI
wild-type	-0.44
wild-type	-0.0877193
wild-type	-0.522388
wild-type	0.44
wild-type	-0.192982
wild-type	-0.411765
wild-type	-0.298246
wild-type	-0.411765
wild-type	-0.42029
wild-type	-0.194805
wild-type	-0.333333
wild-type	-0.354167
wild-type	-0.703704
wild-type	-0.621622
wild-type	-0.733333
wild-type	-0.365079
sprr-2	0
sprr-2	0.0285714
sprr-2	0.0740741
sprr-2	0.2
sprr-2	0.0769231
sprr-2	0.147059
sprr-2	0.163636
sprr-2	0.636364
sprr-2	0.75
sprr-2	0.714286
sprr-2	-0.47619
sprr-2	-0.0980392
mip-1	0.0877193
mip-1	0.490909
mip-1	0.333333
mip-1	0.324324
mip-1	0.221053
mip-1	0.142857
mip-1	0
mip-1	0.409091
mip-1	0.0344828
mip-1	0.571429
mip-1	0.190476
mip-1	-0.208333
mip-1; sprr-2	0.241379
mip-1; sprr-2	0.221053
mip-1; sprr-2	0.0408163
mip-1; sprr-2	0.106383
mip-1; sprr-2	0
mip-1; sprr-2	0.333333
mip-1; sprr-2	0.025641
mip-1; sprr-2	0.4
mip-1; sprr-2	-0.428571
mip-1; sprr-2	0.8
mip-1; sprr-2	0.578947
mip-1; sprr-2	0.692308

## Sheet: Figure 3B
strain	CI
wild-type	0.0740741
wild-type	0.128205
wild-type	-0.142857
wild-type	0
wild-type	0
wild-type	0.125
wild-type	-0.291139
wild-type	-0.318182
wild-type	-0.355932
wild-type	-0.529412
wild-type	-0.266667
wild-type	-0.228916
wild-type	-0.672727
wild-type	-0.52809
wild-type	0
wild-type	-0.315789
wild-type	0.333333
wild-type	-0.333333
wild-type	0.320755
wild-type	-0.0285714
wild-type	-0.267606
wild-type	-0.433071
wild-type	-0.866667
wild-type	-0.80531
wild-type	-0.482014
wild-type	-0.509434
wild-type	-0.438017
wild-type	-0.577236
mip-1[mip-1p::mip-1]	-0.0352941
mip-1[mip-1p::mip-1]	0.142857
mip-1[mip-1p::mip-1]	0.416667
mip-1[mip-1p::mip-1]	-0.454545
mip-1[mip-1p::mip-1]	-0.239437
mip-1[mip-1p::mip-1]	-0.633333
mip-1[mip-1p::mip-1]	-0.135802
mip-1[mip-1p::mip-1]	-0.142857
mip-1[mip-1p::mip-1]	-0.0243902
mip-1[mip-1p::mip-1]	-0.1
mip-1[mip-1p::mip-1]	0.512195
mip-1[mip-1p::mip-1]	-0.25
mip-1[mip-1p::mip-1]	-0.257143
mip-1[mip-1p::mip-1]	0.148936
mip-1	0.6
mip-1	0.1
mip-1	0.666667
mip-1	0.428571
mip-1	0.111111
mip-1	-0.0465116
mip-1	0.54386
mip-1	0.428571
mip-1	0.266667
mip-1	0.0666667
mip-1	0.52
mip-1	0.666667
mip-1	0.666667
mip-1	0.438596

## Sheet: Figure 4E
strain	CI
wild-type	0.22449
wild-type	0.538462
wild-type	0.171429
wild-type	0.408163
wild-type	0.190476
wild-type	0.274725
wild-type	0.0561798
wild-type	0.0769231
wild-type	-0.0943396
wild-type	0.321429
wild-type	0.0689655
wild-type	-0.0843373
wild-type	-0.0864198
wild-type	-0.134021
wild-type	0.056338
wild-type	0.298701
wild-type	0.21519
wild-type	0.409524
wild-type	-0.0136986
wild-type	-0.153846
wild-type	0.269841
wild-type	0.411765
wild-type	0.353846
wild-type	0.361702
wild-type	0.225806
wild-type	0.451613
wild-type	0.25641
wild-type	-0.0810811
wild-type	0.229358
wild-type	0.240506
wild-type	0.163636
wild-type	0.0315789
wild-type	-0.178082
wild-type	-0.0927835
wild-type	-0.0693069
wild-type	-0.0909091
wild-type	0
wild-type	-0.157895
wild-type	0.0361446
wild-type	-0.275362
wild-type	0.344262
wild-type	0.254237
wild-type	0.2
wild-type	0.0852713
wild-type	-0.185185
wild-type	-0.114754
wild-type	0.0163934
wild-type	0.142857
wild-type	-0.238095
wild-type	-0.171717
wild-type	0.0980392
wild-type	0.254902
wild-type	0.0819672
wild-type	0.42
wild-type	0.4
wild-type	0.181818
wild-type	0.432836
wild-type	0.253333
wild-type	0.176471
wild-type	0.424242
wild-type	0.32
wild-type	-0.0985915
wild-type	0.046729
sprr-2	0.727273
sprr-2	0.711111
sprr-2	0.630769
sprr-2	0.368421
sprr-2	0.714286
sprr-2	0.631579
sprr-2	0.627907
sprr-2	0.608247
sprr-2	0.538462
sprr-2	0.822785
sprr-2	0.168831
sprr-2	0.111111
sprr-2	0.0491803
sprr-2	0.216216
sprr-2	0.282051
sprr-2	0.2
sprr-2	0.578947
sprr-2	0.636364
sprr-2	0.653061
sprr-2	0.538462
sprr-2	0.444444
sprr-2	0.632653
sprr-2	0.820896
sprr-2	0.536842
sprr-2	0.686275
sprr-2	0.52381
sprr-2	0.5
sprr-2	0.380952
sprr-2	0.363636
sprr-2	0.58
sprr-2	0.234043
sprr-2	0.230769
sprr-2	0.433962
sprr-2	0.473684
sprr-2	0.352941
sprr-2	0.529412
sprr-2	0.677419
sprr-2	0.587302
sprr-2	0.842105
sprr-2	0.692308
sprr-2	0.68932
sprr-2	0.481481
sprr-2	0.791045
sprr-2	0.428571
sprr-2	0.625
sprr-2	0.911765
sprr-2	0.741935
sprr-2	0.377049
sprr-2	0.0188679
sprr-2	0.591398
sprr-2	0.822222
sprr-2	0.80198
sprr-2	0.754386
sprr-2	0.877551
sprr-2	0.767442
sprr-2	0.547826
sprr-2	0.608696
sprr-2	0.472222
sprr-2	0.853659
sprr-2	0.762376
sprr-2	0.541667
sprr-2	0.636364
sprr-2[gcy7p::sprr-2]	0.818182
sprr-2[gcy7p::sprr-2]	0.833333
sprr-2[gcy7p::sprr-2]	0.818182
sprr-2[gcy7p::sprr-2]	1
sprr-2[gcy7p::sprr-2]	0.833333
sprr-2[gcy7p::sprr-2]	0.818182
sprr-2[gcy7p::sprr-2]	0.73913
sprr-2[gcy7p::sprr-2]	0.647059
sprr-2[gcy7p::sprr-2]	0.222222
sprr-2[gcy7p::sprr-2]	0.047619
sprr-2[gcy7p::sprr-2]	0.875
sprr-2[gcy7p::sprr-2]	0.517241
sprr-2[gcy7p::sprr-2]	0.0769231
sprr-2[gcy7p::sprr-2]	0.777778
sprr-2[gcy7p::sprr-2]	0.363636
sprr-2[gcy7p::sprr-2]	0.846154
sprr-2[gcy7p::sprr-2]	0.6
sprr-2[gcy7p::sprr-2]	0.538462
sprr-2[gcy7p::sprr-2]	0.5
sprr-2[gcy7p::sprr-2]	0.538462
sprr-2[gcy7p::sprr-2]	0.272727
sprr-2[gcy7p::sprr-2]	0.619048
sprr-2[gcy7p::sprr-2]	0.692308
sprr-2[gcy7p::sprr-2]	0.428571
sprr-2[gcy7p::sprr-2]	0.857143
sprr-2[gcy7p::sprr-2]	0.888889
sprr-2[gcy7p::sprr-2]	0.294118
sprr-2[gcy7p::sprr-2]	0.6
sprr-2[gcy7p::sprr-2]	0.125
sprr-2[gcy7p::sprr-2]	0.7
sprr-2[gcy7p::sprr-2]	0.857143
sprr-2[gcy7p::sprr-2]	1
sprr-2[gcy7p::sprr-2]	0.333333
sprr-2[gcy7p::sprr-2]	0.2
sprr-2[gcy7p::sprr-2]	0.677419
sprr-2[gcy7p::sprr-2]	0.84
sprr-2[gcy7p::sprr-2]	0.6
sprr-2[gcy7p::sprr-2]	0.538462
sprr-2[gcy7p::sprr-2]	0.5
sprr-2[gcy7p::sprr-2]	0.684211
sprr-2[gcy7p::sprr-2]	0.625
sprr-2[gcy7p::sprr-2]	0.625
sprr-2[gcy7p::sprr-2]	0.809524
sprr-2[gcy7p::sprr-2]	0.8
sprr-2[gcy5p::sprr-2]	0.818182
sprr-2[gcy5p::sprr-2]	0.5
sprr-2[gcy5p::sprr-2]	1
sprr-2[gcy5p::sprr-2]	0.727273
sprr-2[gcy5p::sprr-2]	1
sprr-2[gcy5p::sprr-2]	0.684211
sprr-2[gcy5p::sprr-2]	0.625
sprr-2[gcy5p::sprr-2]	0.428571
sprr-2[gcy5p::sprr-2]	0.8
sprr-2[gcy5p::sprr-2]	1
sprr-2[gcy5p::sprr-2]	0.882353
sprr-2[gcy5p::sprr-2]	0.333333
sprr-2[gcy5p::sprr-2]	0.933333
sprr-2[gcy5p::sprr-2]	0.285714
sprr-2[gcy5p::sprr-2]	0.652174
sprr-2[gcy5p::sprr-2]	0.619048
sprr-2[gcy5p::sprr-2]	0.142857
sprr-2[gcy5p::sprr-2]	0.444444
sprr-2[gcy5p::sprr-2]	0.5
sprr-2[gcy5p::sprr-2]	0.619048
sprr-2[gcy5p::sprr-2]	0.666667
sprr-2[gcy5p::sprr-2]	0.454545
sprr-2[gcy5p::sprr-2]	0.578947
sprr-2[gcy5p::sprr-2]	0.714286
sprr-2[gcy5p::sprr-2]	0.769231
sprr-2[gcy5p::sprr-2]	0.714286
sprr-2[gcy5p::sprr-2]	0.333333
sprr-2[gcy5p::sprr-2]	0.384615
sprr-2[gcy5p::sprr-2]	0.705882
sprr-2[gcy5p::sprr-2]	0.655172
sprr-2[gcy5p::sprr-2]	0.76
sprr-2[gcy5p::sprr-2]	0.75
sprr-2[gpa4p::sprr-2]	0.172414
sprr-2[gpa4p::sprr-2]	0.2
sprr-2[gpa4p::sprr-2]	0.352941
sprr-2[gpa4p::sprr-2]	-0.111111
sprr-2[gpa4p::sprr-2]	0.5
sprr-2[gpa4p::sprr-2]	0.649123
sprr-2[gpa4p::sprr-2]	0.753846
sprr-2[gpa4p::sprr-2]	0.837838
sprr-2[gpa4p::sprr-2]	0.692308
sprr-2[gpa4p::sprr-2]	0.555556
sprr-2[gpa4p::sprr-2]	-0.0882353
sprr-2[gpa4p::sprr-2]	-0.317073
sprr-2[gpa4p::sprr-2]	0.830508
sprr-2[gpa4p::sprr-2]	0.733333
sprr-2[gpa4p::sprr-2]	0.681818
sprr-2[gpa4p::sprr-2]	0.866667
sprr-2[gpa4p::sprr-2]	0.444444
sprr-2[gpa4p::sprr-2]	0.583333
sprr-2[gpa4p::sprr-2]	0.666667
sprr-2[gpa4p::sprr-2]	-0.142857
sprr-2[gpa4p::sprr-2]	-0.272727
sprr-2[gpa4p::sprr-2]	-0.2
sprr-2[gpa4p::sprr-2]	-0.125
sprr-2[gpa4p::sprr-2]	0.714286
sprr-2[gpa4p::sprr-2]	0.714286
sprr-2[gpa4p::sprr-2]	1
sprr-2[gpa4p::sprr-2]	0.857143
sprr-2[gpa4p::sprr-2]	0.333333
sprr-2[gpa4p::sprr-2]	0.1
sprr-2[gpa4p::sprr-2]	0
sprr-2[gpa4p::sprr-2]	1
sprr-2[gpa4p::sprr-2]	0
sprr-2[gpa4p::sprr-2]	1
sprr-2[gpa4p::sprr-2]	0.8
sprr-2[gpa4p::sprr-2]	1
sprr-2[gpa4p::sprr-2]	0.515152
sprr-2[gpa4p::sprr-2]	0.4
sprr-2[gpa4p::sprr-2]	0.9
sprr-2[gpa4p::sprr-2]	0.666667
sprr-2[gpa4p::sprr-2]	0.692308
sprr-2[gpa4p::sprr-2]	0.833333
sprr-2[gpa4p::sprr-2]	0.677419
sprr-2[gpa4p::sprr-2]	0.846154
sprr-2[gpa4p::sprr-2]	0.833333
sprr-2[gpa4p::sprr-2]	0.6
sprr-2[gpa4p::sprr-2]	0.846154
sprr-2[gpa4p::sprr-2]	0.692308
sprr-2[gpa4p::sprr-2]	0.473684
sprr-2[gpa4p::sprr-2]	0.72973
sprr-2[gpa4p::sprr-2]	0.722222
sprr-2[gpa4p::sprr-2]	0.714286
sprr-2[gpa4p::sprr-2]	0.714286

## Sheet: Figure 5B
condition	CI	strain
25 mM food (+)	-0.450549	wild-type
25 mM food (+)	-0.409091	wild-type
25 mM food (+)	-0.83871	wild-type
25 mM food (+)	-0.648855	wild-type
25 mM food (+)	-0.511111	wild-type
25 mM food (+)	-0.208333	wild-type
25 mM food (+)	-0.72	wild-type
25 mM food (+)	-0.529412	sprr-2
25 mM food (+)	-0.155556	sprr-2
25 mM food (+)	-0.222222	sprr-2
25 mM food (+)	-0.395349	sprr-2
25 mM food (+)	-0.476636	sprr-2
25 mM food (+)	-0.52381	sprr-2
25 mM food (+)	-0.597701	sprr-2
25 mM food (+)	-0.805556	sprr-2
25 mM food (+)	-0.395522	mip-1
25 mM food (+)	-0.25	mip-1
25 mM food (+)	0.0185185	mip-1
25 mM food (+)	-0.297297	mip-1
25 mM food (+)	-0.122449	mip-1
25 mM food (+)	-0.696429	mip-1
25 mM food (+)	-0.770115	mip-1
25 mM food (+)	-0.545455	mip-1
100 mM food (+)	0.727273	wild-type
100 mM food (+)	0.545455	wild-type
100 mM food (+)	0.756098	wild-type
100 mM food (+)	0.653846	wild-type
100 mM food (+)	0.770492	wild-type
100 mM food (+)	0.863248	wild-type
100 mM food (+)	0.689655	sprr-2
100 mM food (+)	0.91453	sprr-2
100 mM food (+)	0.658537	sprr-2
100 mM food (+)	0.866667	sprr-2
100 mM food (+)	0.694915	sprr-2
100 mM food (+)	0.88	sprr-2
100 mM food (+)	0.791045	mip-1
100 mM food (+)	0.707071	mip-1
100 mM food (+)	0.37234	mip-1
100 mM food (+)	0.722222	mip-1
100 mM food (+)	0.681319	mip-1
100 mM food (+)	0.776119	mip-1
25 mM food (-)	0.413793	wild-type
25 mM food (-)	0.583333	wild-type
25 mM food (-)	-0.0769231	wild-type
25 mM food (-)	0.04	wild-type
25 mM food (-)	0.291667	wild-type
25 mM food (-)	-0.0833333	wild-type
25 mM food (-)	0.158537	wild-type
25 mM food (-)	0.166667	wild-type
25 mM food (-)	0.128205	sprr-2
25 mM food (-)	0.444444	sprr-2
25 mM food (-)	0	sprr-2
25 mM food (-)	0.358491	sprr-2
25 mM food (-)	0.178082	sprr-2
25 mM food (-)	0.378378	sprr-2
25 mM food (-)	0.368421	sprr-2
25 mM food (-)	0.529412	sprr-2
25 mM food (-)	0.555556	mip-1
25 mM food (-)	0.303371	mip-1
25 mM food (-)	0.125	mip-1
25 mM food (-)	0.197802	mip-1
25 mM food (-)	0.075	mip-1
25 mM food (-)	0.310345	mip-1
25 mM food (-)	0.450549	mip-1
25 mM food (-)	0.390805	mip-1
100 mM food (-)	-0.353659	wild-type
100 mM food (-)	-0.313043	wild-type
100 mM food (-)	-0.2	wild-type
100 mM food (-)	-0.308642	wild-type
100 mM food (-)	-0.265625	wild-type
100 mM food (-)	-0.418919	wild-type
100 mM food (-)	-0.185185	wild-type
100 mM food (-)	-0.060241	wild-type
100 mM food (-)	-0.173913	wild-type
100 mM food (-)	-0.227848	wild-type
100 mM food (-)	-0.238095	wild-type
100 mM food (-)	0.0826446	wild-type
100 mM food (-)	-0.0460526	wild-type
100 mM food (-)	-0.295699	wild-type
100 mM food (-)	-0.260331	wild-type
100 mM food (-)	-0.226804	wild-type
100 mM food (-)	-0.059322	wild-type
100 mM food (-)	-0.0645161	wild-type
100 mM food (-)	0.0810811	wild-type
100 mM food (-)	-0.013986	wild-type
100 mM food (-)	-0.107143	wild-type
100 mM food (-)	-0.488889	wild-type
100 mM food (-)	-0.173333	wild-type
100 mM food (-)	0.0930233	sprr-2
100 mM food (-)	0.0740741	sprr-2
100 mM food (-)	0.294118	sprr-2
100 mM food (-)	-0.258621	sprr-2
100 mM food (-)	0.104478	sprr-2
100 mM food (-)	0.134021	sprr-2
100 mM food (-)	0.316456	sprr-2
100 mM food (-)	0.0526316	sprr-2
100 mM food (-)	0.0769231	sprr-2
100 mM food (-)	0.763636	sprr-2
100 mM food (-)	0.04	sprr-2
100 mM food (-)	0.133333	sprr-2
100 mM food (-)	-0.084507	sprr-2
100 mM food (-)	0.233766	sprr-2
100 mM food (-)	-0.315789	sprr-2
100 mM food (-)	-0.378049	sprr-2
100 mM food (-)	-0.0306122	sprr-2
100 mM food (-)	0.166667	sprr-2
100 mM food (-)	-0.103774	mip-1
100 mM food (-)	-0.268908	mip-1
100 mM food (-)	-0.210526	mip-1
100 mM food (-)	-0.242105	mip-1
100 mM food (-)	-0.0526316	mip-1
100 mM food (-)	-0.01	mip-1
100 mM food (-)	0.811321	mip-1
100 mM food (-)	0.075	mip-1
100 mM food (-)	-0.141593	mip-1
100 mM food (-)	-0.108108	mip-1
100 mM food (-)	-0.0882353	mip-1
100 mM food (-)	0.135922	mip-1
100 mM food (-)	-0.0909091	mip-1
100 mM food (-)	0.0163934	mip-1
100 mM food (-)	0.0833333	mip-1
100 mM food (-)	0.198276	mip-1
100 mM food (-)	-0.0172414	mip-1

## Sheet: Figure 5C
strain	CI
wild-type	-0.118421
wild-type	-0.255319
wild-type	-0.259259
wild-type	-0.217391
wild-type	-0.3125
wild-type	-0.131313
wild-type	-0.234694
wild-type	-0.26087
wild-type	-0.00925926
wild-type	-0.229167
wild-type	-0.25
wild-type	-0.395833
wild-type	0.136364
wild-type	-0.380282
wild-type	-0.354167
wild-type	-0.16129
wild-type	0
wild-type	-0.176471
wild-type	-0.0588235
wild-type	-0.142857
wild-type	-0.271186
wild-type	-0.19697
wild-type	-0.296296
wild-type	0.0227273
sprr-2[sprr-2p::sprr-2]	-0.364706
sprr-2[sprr-2p::sprr-2]	0.0465116
sprr-2[sprr-2p::sprr-2]	-0.240964
sprr-2[sprr-2p::sprr-2]	0.527778
sprr-2[sprr-2p::sprr-2]	0.375
sprr-2[sprr-2p::sprr-2]	0
sprr-2[sprr-2p::sprr-2]	0.15
sprr-2[sprr-2p::sprr-2]	-0.222222
sprr-2[sprr-2p::sprr-2]	-0.25
sprr-2[sprr-2p::sprr-2]	0.115385
sprr-2[sprr-2p::sprr-2]	0.0980392
sprr-2[sprr-2p::sprr-2]	-0.666667
sprr-2[sprr-2p::sprr-2]	-0.0810811
sprr-2[sprr-2p::sprr-2]	-0.416667
sprr-2[sprr-2p::sprr-2]	0.0526316
sprr-2[sprr-2p::sprr-2]	-0.5
sprr-2[sprr-2p::sprr-2]	-0.142857
sprr-2[sprr-2p::sprr-2]	-0.666667
sprr-2[sprr-2p::sprr-2]	-1
sprr-2[sprr-2p::sprr-2]	0
sprr-2	0.030303
sprr-2	0.0740741
sprr-2	0.142857
sprr-2	0.166667
sprr-2	0.285714
sprr-2	0.490566
sprr-2	0.192308
sprr-2	-0.181818
sprr-2	0.327273
sprr-2	0.15625
sprr-2	-0.383333
sprr-2	0.0566038
sprr-2	-0.146341
sprr-2	0.117647
sprr-2	0.333333
sprr-2	0.1875
sprr-2	0
sprr-2	-0.333333
sprr-2	0.833333

## Sheet: Figure 5D
strain	CI
wild-type	-0.306452
wild-type	0
wild-type	-0.0454545
wild-type	-0.419643
wild-type	-0.318966
wild-type	-0.5
wild-type	-0.518519
wild-type	0.12
wild-type	-0.190476
wild-type	0
wild-type	-0.0454545
wild-type	-0.105263
wild-type	-0.0810811
wild-type	-0.213333
wild-type	-0.196078
wild-type	-0.142857
wild-type	0.0263158
wild-type	-0.162162
wild-type	-0.263889
wild-type	-0.0882353
mip-1	-0.0652174
mip-1	0.6
mip-1	-0.191489
mip-1	-0.157895
mip-1	-0.103448
mip-1	-0.1125
mip-1	0.12069
mip-1	0.1625
mip-1	0.122951
mip-1	0.0166667
mip-1	-0.0689655
mip-1	0.26
mip-1	0
mip-1	0.252874
mip-1	0.025641
mip-1	0.18
mip-1	0.129412
mip-1	0.131579
mip-1	0.0545455
mip-1	0.0120482
mip-1	0.171875
mip-1[mip-1p::mip-1]	0.111111
mip-1[mip-1p::mip-1]	-0.7
mip-1[mip-1p::mip-1]	-0.25
mip-1[mip-1p::mip-1]	-0.1
mip-1[mip-1p::mip-1]	0.217391
mip-1[mip-1p::mip-1]	-0.277778
mip-1[mip-1p::mip-1]	-0.236842
mip-1[mip-1p::mip-1]	0.135135
mip-1[mip-1p::mip-1]	0.030303
mip-1[mip-1p::mip-1]	-0.148936
mip-1[mip-1p::mip-1]	0.05
mip-1[mip-1p::mip-1]	0.111111
mip-1[mip-1p::mip-1]	-0.047619
mip-1[mip-1p::mip-1]	-0.463415
mip-1[mip-1p::mip-1]	0
mip-1[mip-1p::mip-1]	-0.333333
mip-1[mip-1p::mip-1]	-0.2
mip-1[mip-1p::mip-1]	-0.133333
mip-1[mip-1p::mip-1]	-0.125

## Sheet: Figure 5E
strain	CI
wild-type	-0.121212
wild-type	0.104167
wild-type	-0.0185185
wild-type	-0.3125
wild-type	0.142857
wild-type	-0.327273
wild-type	-0.64
wild-type	-0.2
wild-type	-0.16
wild-type	-0.214286
wild-type	-0.733333
wild-type	-0.0909091
wild-type	-0.349057
wild-type	-0.107143
wild-type	-0.223404
wild-type	-0.104478
wild-type	-0.0444444
wild-type	-0.380952
wild-type	-0.241935
wild-type	-0.0862069
wild-type	-0.527778
wild-type	-0.408451
wild-type	-0.288136
wild-type	-0.283333
wild-type	0.0142857
wild-type	-0.107843
wild-type	-0.193548
wild-type	-0.428571
wild-type	-0.285714
wild-type	-0.352941
wild-type	-0.351852
wild-type	-0.439394
wild-type	-0.325301
wild-type	-0.306452
wild-type	0
wild-type	-0.0454545
wild-type	-0.419643
wild-type	-0.318966
wild-type	-0.5
sprr-2	0.194444
sprr-2	-0.375
sprr-2	0.824561
sprr-2	-0.25
sprr-2	-0.135135
sprr-2	0.166667
sprr-2	-0.12069
sprr-2	-0.269231
sprr-2	-0.188406
sprr-2	-0.027027
sprr-2	-0.0902256
sprr-2	-0.191781
sprr-2	-0.225806
sprr-2	-0.075
sprr-2	-0.0714286
sprr-2	-0.0333333
sprr-2	0.034965
sprr-2	0.208333
sprr-2	-0.0740741
sprr-2	-0.175676
sprr-2	-0.105263
sprr-2	-0.1875
sprr-2	-0.0533333
sprr-2	0.0972222
sprr-2	0.0330579
sprr-2	0.117647
sprr-2	-0.129412
mip-1	-0.04
mip-1	-0.0238095
mip-1	0.0681818
mip-1	-0.0566038
mip-1	0.0217391
mip-1	0.125
mip-1	-0.25
mip-1	0.193548
mip-1	0.111111
mip-1	-0.111111
mip-1	0
mip-1	0.0606061
mip-1	0.448276
mip-1	-0.0652174
mip-1	0.6
mip-1	-0.191489
mip-1	-0.157895
mip-1	-0.103448
mip-1	-0.1125
mip-1; sprr-2	0.0875
mip-1; sprr-2	0.120482
mip-1; sprr-2	0.267857
mip-1; sprr-2	0.129032
mip-1; sprr-2	0.179487
mip-1; sprr-2	-0.287129
mip-1; sprr-2	-0.460317
mip-1; sprr-2	-0.303371
mip-1; sprr-2	-0.0232558
mip-1; sprr-2	0.0103093
mip-1; sprr-2	0
mip-1; sprr-2	-0.0217391
mip-1; sprr-2	-0.242424
mip-1; sprr-2	-0.162162
mip-1; sprr-2	-0.268041
mip-1; sprr-2	0.34
mip-1; sprr-2	-0.293478
mip-1; sprr-2	-0.43662
mip-1; sprr-2	-0.0714286
mip-1; sprr-2	-0.168831
mip-1; sprr-2	0.259259
mip-1; sprr-2	0.1
mip-1; sprr-2	-0.0319149
mip-1; sprr-2	-0.0555556
mip-1; sprr-2	-0.0125

[truncated: 12 more sheets: Figure 5F, Figure 5G, Figure 5H, Figure 6A, Figure 6B, Figure 6C, Figure S1A-D, Figure S1D, Figure S2, Figure S3, Figure S5A, Figure S5B]
